# Supplementary material for: Combined metabolomics and proteomics analysis of vascular cognitive impairment in hypertensive rats induced by endothelial injury
Source: PLoS One. 2025 Oct 9;20(10):e0332827. doi: 10.1371/journal.pone.0332827 (PMC12510566; doi:10.1371/journal.pone.0332827)
Supplement: S3 — (XLSX) [file pone.0332827.s003.xlsx]

## Sheet: MX.vs.WKY
Accession	Gene Symbol	Protein Name	ENTREZID	MX1	MX2	MX3	WKY1	WKY2	WKY3	ttestPvalue	ControlMean	ControlSD	ControlSE	ControlCV	TestMean	TestSD	TestSE	TestCV	FC	Log2FC	fdr	threshold
Q9Z0W5	Pacsin1	Protein kinase C and casein kinase substrate in neurons protein 1	29704	261590	282677	262260	988473	969458	1.00627e+06	5.78822e-07	988066	18407.6	10627.6	1.863	268842	11985.7	6919.97	4.45828	0.272089	-1.87785	0.000824706	Down
P02770	Alb	Albumin	24186	2.61971e+07	2.63794e+07	2.60091e+07	9.92886e+06	9.96895e+06	9.19545e+06	4.50477e-07	9.69776e+06	435467	251417	4.49039	2.61952e+07	185199	106925	0.706997	2.70116	1.43358	0.000824706	Up
Q64548	Rtn1	Reticulon-1	116644	312804	300714	291348	851096	837635	855681	3.09572e-07	848137	9379.71	5415.38	1.10592	301622	10756.7	6210.38	3.56628	0.355629	-1.49155	0.000824706	Down
Q9Z1E1	Flot1	Flotillin-1	64665	4.28705e+08	4.0773e+08	4.30099e+08	2.32708e+08	2.32958e+08	2.38501e+08	1.50362e-05	2.34722e+08	3.27469e+06	1.89064e+06	1.39513	4.22178e+08	1.25317e+07	7.23519e+06	2.96835	1.79863	0.846896	0.00340087	Up
A0A0G2KAN7	Gls	Glutaminase	24398	1.18782e+07	1.12812e+07	1.20418e+07	6.48075e+06	6.44716e+06	6.2273e+06	2.58015e-05	6.38507e+06	137659	79477.7	2.15596	1.17337e+07	400330	231130	3.41178	1.83768	0.877889	0.00437643	Up
I7EFB0	Mbp	Myelin basic protein (Fragment)	24547	1.89063e+08	1.72918e+08	1.83438e+08	2.13193e+08	2.17126e+08	2.30308e+08	0.00541141	2.20209e+08	8.9644e+06	5.1756e+06	4.07085	1.81806e+08	8.19529e+06	4.73155e+06	4.5077	0.825607	-0.276473	0.0686368	Down
Q9Z2S9	Flot2	Flotillin-2	83764	3.32899e+08	3.34905e+08	3.3108e+08	1.78431e+08	1.77524e+08	1.70514e+08	5.44473e-07	1.7549e+08	4.33284e+06	2.50156e+06	2.469	3.32961e+08	1.91281e+06	1.10436e+06	0.574485	1.89733	0.923967	0.000824706	Up
P11348	Qdpr	Dihydropteridine reductase	64192	2.99721e+08	3.09595e+08	2.94204e+08	4.2723e+08	3.52012e+08	3.93356e+08	0.0156254	3.90866e+08	3.76706e+07	2.17491e+07	9.63773	3.01174e+08	7.7976e+06	4.50195e+06	2.58907	0.770529	-0.376079	0.113734	Down
O08815	Slk	STE20-like serine/threonine-protein kinase	54308	314171	371511	313637	1.73423e+06	1.75392e+06	1.91399e+06	1.66583e-05	1.80071e+06	98592.5	56922.4	5.47519	333106	33260.6	19203	9.98497	0.184986	-2.43451	0.00340087	Down
A0A8I6G8B0	Aldh7a1	Alpha-aminoadipic semialdehyde dehydrogenase	291450	1.15436e+08	1.18628e+08	1.14947e+08	1.43682e+08	1.41334e+08	1.41282e+08	5.12286e-05	1.42099e+08	1.37085e+06	791463	0.964716	1.16337e+08	1.99898e+06	1.15411e+06	1.71826	0.818702	-0.28859	0.00665292	Down
P0DMW0	Hspa1a	Heat shock 70 kDa protein 1A	24472	2.65899e+07	2.68094e+07	2.62402e+07	3.28501e+07	3.32317e+07	3.351e+07	1.24628e-05	3.31973e+07	331262	191254	0.99786	2.65465e+07	287117	165767	1.08156	0.79966	-0.322542	0.00340087	Down
F1M542	Adam22	ADAM metallopeptidase domain 22	57033	2.11861e+06	2.03323e+06	2.01102e+06	1.6765e+06	1.71801e+06	1.73749e+06	0.000779682	1.71067e+06	31149.8	17984.4	1.82092	2.05429e+06	56803.6	32795.6	2.76512	1.20087	0.264078	0.0249079	Up
Q9JJM9	Septin5	Septin-5	116728	1.52934e+07	1.58999e+07	1.48249e+07	1.09123e+07	1.12655e+07	1.09484e+07	0.000202578	1.10421e+07	194324	112193	1.75985	1.53394e+07	538973	311176	3.51366	1.38917	0.474226	0.0127659	Up
P10688	Plcd1	1-phosphatidylinositol 4,5-bisphosphate phosphodiesterase delta-1	24655	1.41474e+06	1.64444e+06	1.44634e+06	3.56993e+06	3.49807e+06	3.42757e+06	1.75415e-05	3.49852e+06	71180	41095.8	2.03457	1.50184e+06	124502	71881.3	8.28996	0.429279	-1.22001	0.00340087	Down
A0A0G2JSV2	Cbr1	Carbonyl reductase (NADPH)	29224	6.21357e+07	6.03567e+07	6.16854e+07	3.43759e+07	3.44345e+07	3.51166e+07	1.36388e-06	3.46424e+07	411783	237743	1.18867	6.13926e+07	924967	534030	1.50664	1.77218	0.825527	0.00157901	Up
A0A8I6AE98	Nme1	Nucleoside diphosphate kinase A	191575	3.9237e+08	3.73557e+08	3.92223e+08	3.10202e+08	3.05149e+08	3.25866e+08	0.00120946	3.13739e+08	1.08019e+07	6.23646e+06	3.44294	3.8605e+08	1.08193e+07	6.24654e+06	2.80257	1.23048	0.299223	0.0305607	Up
P19804	Nme2	Nucleoside diphosphate kinase B	83782	9.33114e+07	9.00766e+07	9.36574e+07	7.34626e+07	7.56128e+07	8.01454e+07	0.00218684	7.6407e+07	3.41146e+06	1.96961e+06	4.46485	9.23484e+07	1.97508e+06	1.14031e+06	2.13873	1.20864	0.273384	0.0411057	Up
A0A8I6A0X7	S100b	Protein S100-B	25742	6.41569e+07	6.17184e+07	5.9753e+07	7.23319e+07	7.68405e+07	7.69225e+07	0.00242921	7.53649e+07	2.62703e+06	1.51672e+06	3.48575	6.18761e+07	2.20614e+06	1.27372e+06	3.56542	0.82102	-0.284511	0.0446024	Down
Q9Z339	Gsto1	Glutathione S-transferase omega-1	114846	4.79385e+06	5.49546e+06	4.81471e+06	3.28423e+07	3.07249e+07	3.23286e+07	2.40046e-06	3.19653e+07	1.10443e+06	637644	3.4551	5.03467e+06	399185	230470	7.92872	0.157505	-2.66653	0.00157901	Down
A0A8I5ZLR0	Gstt3	Glutathione S-transferase, theta 3	499422	5.76334e+07	5.67157e+07	5.74465e+07	4.5382e+07	4.4837e+07	4.55672e+07	4.59415e-06	4.52621e+07	379624	219176	0.838724	5.72652e+07	484981	280004	0.846903	1.26519	0.339356	0.00218192	Up
G3V9B3	Mag	Myelin-associated glycoprotein	29409	2.67544e+07	2.61495e+07	2.77822e+07	2.32483e+07	2.19154e+07	2.11391e+07	0.0035319	2.2101e+07	1.06677e+06	615899	4.8268	2.68954e+07	825430	476562	3.06904	1.21693	0.283251	0.0546984	Up
Q7TP54	Ripor2	Rho family-interacting cell polarization regulator 2	306934	3.93273e+07	3.94035e+07	3.77421e+07	2.91714e+07	2.96382e+07	3.01393e+07	0.00011343	2.96496e+07	484051	279467	1.63257	3.88243e+07	937974	541540	2.41595	1.30944	0.388945	0.00928826	Up
P63055	Pcp4	Calmodulin regulator protein PCP4	25510	8.59571e+07	8.67853e+07	8.07863e+07	1.04426e+08	1.10465e+08	9.93483e+07	0.00554938	1.04746e+08	5.56541e+06	3.21319e+06	5.31322	8.45095e+07	3.25092e+06	1.87692e+06	3.84681	0.806801	-0.309716	0.069115	Down
P23928	Cryab	Alpha-crystallin B chain	25420	9.20909e+07	9.05557e+07	9.12127e+07	7.24349e+07	7.0295e+07	7.20355e+07	1.5615e-05	7.15885e+07	1.13787e+06	656948	1.58946	9.12864e+07	770225	444689	0.843745	1.27516	0.350673	0.00340087	Up
B2RZB2		Uncharacterized protein		8.37714e+07	8.58583e+07	8.24014e+07	1.11759e+08	1.12737e+08	1.10418e+08	2.17407e-05	1.11638e+08	1.16455e+06	672354	1.04315	8.40104e+07	1.74081e+06	1.00506e+06	2.07214	0.752526	-0.410187	0.00393421	Down
P19944	Rplp1	60S acidic ribosomal protein P1	140661	4.45368e+06	4.34489e+06	4.3832e+06	5.76586e+06	5.85225e+06	6.05764e+06	8.40123e-05	5.89192e+06	149877	86531.5	2.54377	4.39392e+06	55184	31860.5	1.25592	0.745754	-0.423227	0.00831255	Down
P01836		Ig kappa chain C region, A allele		6.05375e+06	6.07696e+06	5.99741e+06	2.21869e+06	2.14201e+06	2.10247e+06	7.77469e-08	2.15439e+06	59091.9	34116.7	2.74286	6.04271e+06	40904.8	23616.4	0.676929	2.80483	1.48792	0.000553869	Up
D3ZN03	LOC100362751	60S acidic ribosomal protein P2	100362751	201751	230943	229723	269573	281070	284330	0.00546552	278324	7751.89	4475.55	2.7852	220805	16513.2	9533.87	7.47861	0.793338	-0.333993	0.0687113	Down
A0A0F7RQJ6	Ddt	D-dopachrome tautomerase	29318	1.78392e+08	1.77923e+08	1.79947e+08	1.34535e+08	1.38898e+08	1.39108e+08	1.38412e-05	1.37514e+08	2.58185e+06	1.49063e+06	1.87752	1.78754e+08	1.05974e+06	611841	0.592847	1.2999	0.378401	0.00340087	Up
B2GV72	Cbr3	Carbonyl reductase [NADPH] 3	304078	3.5047e+06	3.44378e+06	3.58061e+06	2.19735e+06	2.27341e+06	2.22774e+06	9.45283e-06	2.23283e+06	38284.8	22103.7	1.71463	3.50969e+06	68551.6	39578.3	1.95321	1.57186	0.652472	0.00325924	Up
P46844	Blvra	Biliverdin reductase A	116599	7.87631e+07	7.76519e+07	7.68394e+07	5.8614e+07	5.83538e+07	5.70302e+07	1.18685e-05	5.79993e+07	849331	490361	1.46438	7.77515e+07	965685	557538	1.24201	1.34056	0.422834	0.00340087	Up
Q6AZ33	Blvra	Biliverdin reductase A	116599	1.28755e+06	1.62156e+06	1.25683e+06	9.17863e+06	9.21656e+06	9.6907e+06	2.4581e-06	9.36196e+06	285328	164734	3.04774	1.38865e+06	202294	116795	14.5677	0.148329	-2.75313	0.00157901	Down
A0A8I6G6D2	Mvd	Diphosphomevalonate decarboxylase	81726	2.50118e+07	2.69832e+07	2.50119e+07	3.27222e+07	3.19541e+07	3.12067e+07	0.0013427	3.1961e+07	757761	437493	2.37089	2.56689e+07	1.13816e+06	657116	4.43399	0.803133	-0.316289	0.0326463	Down
Q4QQW3	Adhfe1	Hydroxyacid-oxoacid transhydrogenase, mitochondrial	362474	2.36631e+07	2.37874e+07	2.33093e+07	1.9308e+07	1.9348e+07	2.00968e+07	0.000168116	1.95842e+07	444308	256521	2.2687	2.35866e+07	248055	143215	1.05168	1.20437	0.268274	0.012221	Up
G3V784	Adpgk	ADP-dependent glucokinase	315722	3.22368e+07	3.60755e+07	3.14322e+07	2.54883e+07	2.95529e+07	2.37684e+07	0.0354293	2.62699e+07	2.97041e+06	1.71497e+06	11.3073	3.32482e+07	2.48132e+06	1.43259e+06	7.46303	1.26564	0.339865	0.172168	Up
Q7TMB9	LOC299282	Ab1-021	299282	6.43938e+06	6.54776e+06	6.62829e+06	1.01066e+07	9.98611e+06	9.78992e+06	5.75609e-06	9.96087e+06	159821	92272.7	1.60449	6.53848e+06	94797.5	54731.4	1.44984	0.656417	-0.607316	0.00255854	Down
D3ZZH6	Map3k5	Mitogen-activated protein kinase kinase kinase	365057	7.16529e+06	6.85287e+06	7.15653e+06	3.73365e+06	3.7599e+06	3.45525e+06	1.76631e-05	3.6496e+06	168820	97468.2	4.62571	7.05823e+06	177901	102711	2.52048	1.93397	0.951568	0.00340087	Up
A0A8I6AMR0	Csad	Cysteine sulfinic acid decarboxylase	60356	2.53166e+07	2.58836e+07	2.63956e+07	3.10503e+07	3.15197e+07	3.12435e+07	9.15336e-05	3.12712e+07	235908	136201	0.754394	2.58653e+07	539711	311603	2.08663	0.827129	-0.273816	0.00869447	Down
Q62881	Nol3	Nucleolar protein 3	85383	930998	879041	983513	1.29124e+06	1.35761e+06	1.41416e+06	0.00081515	1.35434e+06	61522	35519.7	4.54259	931184	52236.2	30158.6	5.60965	0.687557	-0.54045	0.0251459	Down
P20761	Igh-6	Ig gamma-2B chain C region	299357	4.38636e+07	4.46983e+07	4.34023e+07	6.70226e+07	6.84133e+07	7.02618e+07	1.70502e-05	6.85659e+07	1.625e+06	938196	2.36999	4.39881e+07	656912	379268	1.49339	0.641544	-0.640379	0.00340087	Down
B5DF03	Fkbp3	Peptidylprolyl isomerase (Fragment)	299104	8.42379e+07	9.1708e+07	7.94931e+07	1.03433e+08	1.08357e+08	9.89455e+07	0.014626	1.03579e+08	4.70737e+06	2.7178e+06	4.54473	8.51463e+07	6.15791e+06	3.55527e+06	7.23215	0.822046	-0.28271	0.110494	Down
A0A8I5ZSP9	Kyat1	Kynurenine--oxoglutarate transaminase 1	311844	1.15754e+07	1.1362e+07	1.182e+07	1.77548e+07	1.73259e+07	1.81995e+07	2.6778e-05	1.77601e+07	436809	252192	2.4595	1.15858e+07	229164	132308	1.97798	0.65235	-0.616281	0.00440329	Down
Q6MG90	C4b	Complement C4B (Chido blood group)	406161	780729	735354	743814	623580	613615	630901	0.000911124	622699	8676.7	5009.49	1.3934	753299	24128.7	13930.7	3.20307	1.20973	0.274689	0.0268217	Up
Q6IRG7	Cldn11	Claudin	84588	7.65209e+08	7.84146e+08	7.38295e+08	9.74495e+08	1.01967e+09	1.02816e+09	0.000327614	1.00744e+09	2.88455e+07	1.6654e+07	2.86325	7.6255e+08	2.30408e+07	1.33026e+07	3.02155	0.756919	-0.401789	0.0164331	Down
A0A8I6GLQ3	Prpf31	PRP31 pre-mRNA processing factor 31 homolog (Yeast) (Predicted)	292536	1.04934e+07	1.05083e+07	1.0727e+07	8.73304e+06	8.1346e+06	8.49632e+06	0.000363801	8.45465e+06	301391	174008	3.56479	1.05762e+07	130787	75509.8	1.23661	1.25093	0.323006	0.0169393	Up
A0A0G2K7Z3	Acot1	Acyl-coenzyme A thioesterase 1	50559	4.07617e+06	4.44565e+06	4.57545e+06	6.74028e+06	5.08711e+06	5.70711e+06	0.0428213	5.84483e+06	835146	482172	14.2886	4.36575e+06	259051	149563	5.93371	0.746942	-0.420931	0.19135	Down
D3ZFR9	Rdh13	Retinol dehydrogenase 13	361504	9.47425e+06	9.48245e+06	9.24664e+06	1.12102e+07	1.14552e+07	1.1516e+07	8.03205e-05	1.13938e+07	161892	93468.7	1.42088	9.40111e+06	133837	77271	1.42363	0.825109	-0.277343	0.0080592	Down
Q569B4	Ighg1	Ighg protein	299354	9.06864e+06	9.56464e+06	9.00507e+06	1.27696e+07	1.25061e+07	1.24419e+07	7.85464e-05	1.25726e+07	173660	100263	1.38126	9.21278e+06	306372	176884	3.32551	0.732769	-0.44857	0.0080592	Down
Q6IFU9	Krt16	Keratin 16	303530	2.04095e+06	2.12798e+06	2.04116e+06	2.71051e+06	3.22323e+06	2.59712e+06	0.0165155	2.84362e+06	333607	192608	11.7318	2.07003e+06	50186.9	28975.4	2.42445	0.727957	-0.458074	0.116087	Down
B4F7A5	Cd99	Cd99 protein	652929	8.29192e+06	8.25727e+06	8.33631e+06	1.0293e+07	1.02996e+07	1.00734e+07	1.57544e-05	1.0222e+07	128747	74332.4	1.25952	8.29517e+06	39620.5	22874.9	0.477634	0.811504	-0.301331	0.00340087	Down
A0A8I6AEV5		Uncharacterized protein		4.05257e+06	4.13188e+06	3.95685e+06	5.20314e+06	5.17874e+06	5.129e+06	3.42027e-05	5.17029e+06	37786	21815.8	0.730829	4.0471e+06	87640.7	50599.4	2.16552	0.78276	-0.353358	0.00518425	Down
B1WBU8	Plekhd1	Pleckstrin homology domain-containing family D member 1	500685	7.52688e+06	7.14657e+06	7.352e+06	1.70511e+07	1.78894e+07	1.72762e+07	3.25831e-06	1.74056e+07	433842	250479	2.49255	7.34182e+06	190360	109904	2.59281	0.421808	-1.24534	0.00178555	Down
F1LPQ3	Man2c1	Alpha-mannosidase	246136	1.62543e+07	1.53511e+07	1.67081e+07	9.64409e+06	9.54122e+06	1.01892e+07	0.000145441	9.79149e+06	348212	201040	3.55627	1.61045e+07	690805	398837	4.28952	1.64474	0.717863	0.0110691	Up
A0A8I6A530	Gypc	Glycophorin-C	364837	2.63694e+06	2.66425e+06	2.72071e+06	2.26746e+06	2.08151e+06	2.13698e+06	0.00106063	2.16198e+06	95465.2	55116.8	4.41563	2.67397e+06	42719.6	24664.2	1.59761	1.23681	0.306627	0.0288394	Up
F1M1E4	Pnkd	PNKD metallo-beta-lactamase domain-containing	100188944	1.09453e+07	1.07848e+07	1.07755e+07	1.32264e+07	1.2947e+07	1.29031e+07	4.51951e-05	1.30255e+07	175371	101250	1.34636	1.08352e+07	95451.4	55108.9	0.880941	0.831842	-0.265618	0.00631313	Down
A0A8I6AK08	Pbld1	Phenazine biosynthesis-like protein domain-containing 1	171564	3.96543e+06	3.86139e+06	3.90003e+06	2.75728e+06	2.56464e+06	2.62809e+06	4.01287e-05	2.65e+06	98173	56680.2	3.70463	3.90895e+06	52589.1	30362.3	1.34535	1.47507	0.560787	0.00571754	Up
P08523	Omp	Olfactory marker protein	24612	1.49637e+06	1.72511e+06	1.66275e+06	1.08908e+06	1.13289e+06	1.11209e+06	0.00174111	1.11135e+06	21914.4	12652.3	1.97186	1.62807e+06	118247	68269.9	7.263	1.46495	0.55085	0.0368062	Up
Q5BJY9	Krt18	Keratin, type I cytoskeletal 18	294853	3.42279e+06	3.46238e+06	3.40133e+06	2.83606e+06	2.88553e+06	2.84228e+06	1.72218e-05	2.85462e+06	26944	15556.1	0.943873	3.42883e+06	30973.2	17882.4	0.903317	1.20115	0.264417	0.00340087	Up
G3V6I6	Adipor1	Adiponectin receptor 1	289036	642119	582797	627404	433917	454289	433810	0.000756365	440672	11792.9	6808.63	2.67612	617440	30890.4	17834.6	5.00299	1.40113	0.486594	0.0243817	Up
A0A8I6A9N7	Ankhd1	Ankyrin repeat and KH domain-containing 1	100529260	164192	143689	149973	131628	115102	124125	0.0198379	123618	8274.38	4777.22	6.69348	152618	10504.3	6064.67	6.88274	1.23459	0.304033	0.125846	Up
D4A463	Tpgs1	RCG29268	691093	2.02565e+06	1.99899e+06	2.08433e+06	2.43524e+06	2.45169e+06	2.61529e+06	0.0017787	2.50074e+06	99546.1	57472.9	3.98066	2.03632e+06	43662.7	25208.7	2.14419	0.814288	-0.296388	0.0373789	Down
P10868	Gamt	Guanidinoacetate N-methyltransferase	25257	1.42745e+07	1.59491e+07	1.3154e+07	1.81369e+07	1.87994e+07	1.68092e+07	0.0259925	1.79152e+07	1.01348e+06	585133	5.6571	1.44592e+07	1.40666e+06	812138	9.7285	0.807093	-0.309194	0.145005	Down
Q920P0	Dcxr	L-xylulose reductase	171408	5.16025e+07	6.2068e+07	5.66323e+07	7.45089e+07	6.9693e+07	6.3455e+07	0.0473886	6.9219e+07	5.54217e+06	3.19978e+06	8.00673	5.67676e+07	5.23409e+06	3.0219e+06	9.22021	0.820116	-0.2861	0.202275	Down
A0A8I5ZNB0	Niban1	Protein Niban 1	63912	892889	807603	871918	656768	679582	637783	0.00215527	658044	20928.7	12083.2	3.18044	857470	44440.9	25657.9	5.18279	1.30306	0.381901	0.0410538	Up
Q3YAF8	Adipor1	Adiponectin receptor 1	289036	21482.4	26522.7	21923.1	45779.5	43790.4	43264.3	0.000300027	44278.1	1326.6	765.912	2.99606	23309.4	2791.5	1611.67	11.9759	0.526431	-0.925683	0.0157161	Down
Q8CHK8	Pycard	Apoptosis-associated speck-like protein	282817	8.25049e+06	9.64861e+06	7.6176e+06	1.33018e+07	1.14494e+07	1.1557e+07	0.0132839	1.21027e+07	1.0398e+06	600327	8.59143	8.50557e+06	1.03925e+06	600014	12.2185	0.702782	-0.508852	0.104684	Down
A0A8I6A1R3	Retsat	All-trans-13,14-dihydroretinol saturase, isoform CRA_b	246298	1.40795e+07	1.44985e+07	1.31827e+07	2.03035e+07	2.0611e+07	2.00191e+07	0.000112968	2.03112e+07	296016	170905	1.4574	1.39203e+07	672199	388094	4.82893	0.685349	-0.545089	0.00928826	Down
A0A8I6A7W6	Tcf25	Transcription factor 25	292082	55745.9	65540.4	52012	73577.1	72321.4	69349.6	0.0296443	71749.4	2171.03	1253.44	3.02585	57766.1	6986.81	4033.83	12.095	0.805109	-0.312744	0.155786	Down
D4A8F3	Dusp19	Dual-specificity phosphatase 19	311151	129802	120035	119042	189567	212283	195568	0.000560934	199139	11771.7	6796.42	5.91131	122960	5946.01	3432.93	4.83574	0.617456	-0.695593	0.020922	Down
D4A0G7	Rab37	RAB37, member RAS oncogene family	100364984	356694	385278	408747	483974	430783	487064	0.0240922	467274	31639.4	18267	6.77106	383573	26068.3	15050.5	6.79617	0.820874	-0.284766	0.139086	Down
Q63279	Krt19	Keratin, type I cytoskeletal 19	360626	1.75051e+06	1.91105e+06	1.89117e+06	2.3489e+06	3.11157e+06	2.31351e+06	0.0492039	2.59133e+06	450891	260322	17.4	1.85091e+06	87516.3	50527.5	4.72829	0.714269	-0.485461	0.205809	Down
D4AD33	Ramac	RNA guanine-7 methyltransferase-activating subunit	293058	1.36149e+07	1.39606e+07	1.30599e+07	1.00874e+07	1.00835e+07	9.70076e+06	0.000252014	9.95722e+06	222111	128236	2.23065	1.35451e+07	454392	262343	3.35465	1.36033	0.443959	0.0139174	Up
A0A8I5ZLR9	AABR07040412.1	Diaphanous-related formin 2		1.70172e+06	1.59489e+06	1.70066e+06	1.3056e+06	1.42352e+06	1.40581e+06	0.00488518	1.37831e+06	63591.4	36714.5	4.61372	1.66576e+06	61372.4	35433.4	3.68435	1.20855	0.27328	0.0644482	Up
Q63327	Mobp	Myelin-associated oligodendrocyte basic protein	25037	2.49391e+07	2.55295e+07	2.31216e+07	2.95596e+07	3.2156e+07	3.1205e+07	0.00356065	3.09736e+07	1.3136e+06	758410	4.24105	2.45301e+07	1.25498e+06	724565	5.1161	0.791969	-0.336484	0.0549377	Down
Q4V797	RGD1309362	Interferon-gamma-inducible GTPase Ifgga1 protein	307415	1.32483e+06	1.31749e+06	1.31389e+06	997738	957559	1.05464e+06	0.000371111	1.00331e+06	48779.2	28162.7	4.86182	1.31874e+06	5576.21	3219.43	0.422844	1.31439	0.394389	0.0169474	Up
A0A8I6ATP9	Glcci1	Glucocorticoid-induced 1	296884	954684	974121	1.03122e+06	1.34735e+06	1.57107e+06	1.42111e+06	0.00273651	1.44651e+06	114002	65818.8	7.88117	986675	39783	22968.7	4.03203	0.682109	-0.551925	0.0478234	Down
A0A8I6AEY5	Lrsam1	Leucine-rich repeat and sterile alpha motif-containing 1	311866	722992	781105	728944	1.96978e+06	1.95282e+06	2.05624e+06	4.58127e-06	1.99295e+06	55466.4	32023.5	2.78313	744347	31972.4	18459.3	4.29536	0.373491	-1.42086	0.00218192	Down
D3ZPN5	Mtpap	Mitochondrial poly(A) polymerase	307050	359939	358095	373970	288366	330198	287534	0.0143176	302032	24395.5	14084.7	8.0771	364002	8682.29	5012.72	2.38523	1.20517	0.269242	0.109111	Up
D3ZBL6	Nup160	Nucleoporin 160	311182	4.01133e+06	4.73501e+06	4.40806e+06	1.79961e+07	1.71331e+07	1.67257e+07	7.28382e-06	1.7285e+07	648661	374505	3.75275	4.3848e+06	362399	209231	8.2649	0.253677	-1.97894	0.00288277	Down
A0A8I5ZLG1	Mtmr3	Myotubularin-related protein 3	305482	102381	107774	115741	97863	81064.4	83192.9	0.0315527	87373.4	9146.37	5280.66	10.4681	108632	6721.02	3880.38	6.18696	1.24331	0.314182	0.161249	Up
Q80XF7	Gjc2	Gap junction gamma-2 protein	497913	2.00121e+07	2.06946e+07	1.9986e+07	1.58019e+07	1.67472e+07	1.64617e+07	0.000430488	1.63369e+07	484842	279924	2.96777	2.02309e+07	401765	231959	1.9859	1.23836	0.308426	0.0181467	Up
Q4KLL4	Tm9sf4	Transmembrane 9 superfamily member 4	296279	4.40469e+06	4.61793e+06	4.40798e+06	5.38009e+06	5.63599e+06	5.24959e+06	0.00210906	5.42189e+06	196560	113484	3.6253	4.47687e+06	122176	70538.5	2.72906	0.825702	-0.276307	0.0404985	Down
A1KXG1		SR-rich protein (Fragment)		75032.2	70467.7	72703.4	58419.1	59056.3	61897.3	0.00158638	59790.9	1851.82	1069.15	3.09716	72734.4	2282.43	1317.76	3.13804	1.21648	0.282712	0.035539	Up
B4F787	Chmp1b	Chmp1b protein (Fragment)	689364	4.6067e+07	4.86396e+07	4.65591e+07	5.68294e+07	5.67936e+07	5.60211e+07	0.000340223	5.6548e+07	456713	263683	0.807655	4.70886e+07	1.36557e+06	788414	2.90001	0.832718	-0.2641	0.016601	Down
D4ADT5	Ddx58	DEXD/H-box helicase 58	297989	1.31926e+06	1.33203e+06	1.30627e+06	1.56842e+06	1.60017e+06	1.6222e+06	8.78264e-05	1.59693e+06	27034.6	15608.4	1.69291	1.31918e+06	12884	7438.58	0.976663	0.826074	-0.275657	0.00845508	Down
G3V6G1	Jchain	Immunoglobulin joining chain	360922	272131	268067	291836	433111	419827	470935	0.000643469	441291	26518	15310.2	6.00919	277345	12713	7339.84	4.58382	0.628485	-0.670049	0.0228063	Down
F1LN57	Samd14	Sterile alpha motif domain-containing protein 14	287637	307629	323864	326950	383954	399360	414740	0.00173307	399352	15393.4	8887.39	3.8546	319481	10379.9	5992.84	3.24899	0.8	-0.321929	0.0368062	Down
F1LWN5	Mtrfr	Mitochondrial translation release factor in rescue	498179	202736	223160	202237	270959	279136	278045	0.000820431	276047	4439.24	2563	1.60815	209377	11938.3	6892.57	5.7018	0.758486	-0.398805	0.0251459	Down
B1WBW9	Abhd10	Abhd10 protein	303953	2.04071e+07	2.04902e+07	1.99916e+07	2.53119e+07	2.46376e+07	2.53009e+07	6.04054e-05	2.50834e+07	386150	222944	1.53946	2.02963e+07	267126	154225	1.31613	0.809152	-0.305517	0.00734346	Down
Q6RUG5	Ica1l	Islet cell autoantigen 1-like protein	316432	194739	189254	190989	255837	259092	260488	6.10544e-06	258473	2386.56	1377.88	0.92333	191661	2803.32	1618.5	1.46265	0.741512	-0.431458	0.00255854	Down
D4AC73	Chchd7	Coiled-coil-helix-coiled-coil-helix domain-containing 7	684258	970662	998983	966845	1.19374e+06	1.21333e+06	1.30409e+06	0.00189198	1.23705e+06	58875.2	33991.6	4.75931	978830	17557.1	10136.6	1.79368	0.791261	-0.337775	0.038098	Down
P80202	Acvr1b	Activin receptor type-1B	29381	1.12814e+06	1.12083e+06	1.23921e+06	896151	921140	1.01039e+06	0.0130365	942560	60056.4	34673.6	6.37163	1.16273e+06	66334.2	38298.1	5.70505	1.23358	0.302856	0.103652	Up
A0A8I6G4T5	Rbks	Ribokinase	362706	1.88595e+06	1.83855e+06	1.9439e+06	1.44626e+06	1.43044e+06	1.53301e+06	0.000681121	1.4699e+06	55220.7	31881.7	3.75676	1.88947e+06	52763.6	30463.1	2.79251	1.28544	0.362259	0.0232168	Up
D3ZQG3	Rhbdd2	Rhomboid domain-containing 2	360793	4.19541e+06	4.24968e+06	4.28324e+06	3.50089e+06	3.38634e+06	3.36578e+06	7.41393e-05	3.41767e+06	72803.8	42033.3	2.13022	4.24278e+06	44318	25587	1.04455	1.24142	0.311996	0.00788311	Up
P61808	Snn	Stannin	29140	1.06858e+06	1.09171e+06	1.02333e+06	919481	910839	793122	0.0147338	874481	70590.9	40755.7	8.07232	1.06121e+06	34780.4	20080.5	3.27743	1.21353	0.279209	0.110628	Up
A0A8I6A2A7	Wdr17	WD repeat domain 17	364653	356483	341389	347104	492444	470519	446909	0.000930783	469957	22772.6	13147.7	4.84567	348325	7620.46	4399.67	2.18774	0.741185	-0.432094	0.0271169	Down
F1LPR6	Ighe	Immunoglobulin heavy constant epsilon	299351	118923	129555	112425	222296	216244	220590	4.78604e-05	219710	3120.64	1801.7	1.42035	120301	8647.97	4992.91	7.18862	0.547544	-0.868952	0.00643316	Down
D3ZSC1	Susd5	Sushi domain containing 5 (Predicted)	301039	586578	577351	589558	901007	856967	941940	0.000220295	899971	42495.9	24535	4.72191	584496	6364.5	3674.55	1.08889	0.649461	-0.622686	0.0130146	Down
A0A0G2KA82	Sypl1	Synaptophysin-like 1	366595	1.59959e+06	1.68736e+06	1.58876e+06	2.01569e+06	1.98812e+06	2.0428e+06	0.000367337	2.01554e+06	27342.6	15786.2	1.35659	1.62524e+06	54072.1	31218.5	3.32703	0.806354	-0.310515	0.0169474	Down
F1MA23	Srebf2	Sterol regulatory element-binding protein 2	300095	1.41368e+07	1.60221e+07	1.43221e+07	2.05161e+07	2.03489e+07	1.76364e+07	0.0135614	1.95005e+07	1.61649e+06	933279	8.28948	1.4827e+07	1.03915e+06	599955	7.0085	0.760341	-0.395281	0.105701	Down
A0A8I5ZZ84	Sgsh	N-sulfoglucosamine sulfohydrolase	688293	105326	105002	94449.7	132345	146875	128100	0.00702629	135774	9845.71	5684.43	7.25156	101593	6188.12	3572.71	6.09111	0.74825	-0.418408	0.0772459	Down
Q63538	Mapk12	Mitogen-activated protein kinase 12	60352	344508	352450	374756	416724	437484	448099	0.00400272	434102	15958.7	9213.74	3.67625	357238	15682.1	9054.04	4.38981	0.822935	-0.281149	0.0579749	Down
A0A8I6AAR8	Slc25a26	Solute carrier family 25 member 26	362403	6.57649e+06	7.22318e+06	6.0425e+06	9.4986e+06	8.31672e+06	8.0129e+06	0.0245159	8.60941e+06	784903	453164	9.11681	6.61406e+06	591234	341349	8.93905	0.768236	-0.380379	0.140395	Down
A0A8I6ASE2	Polr2a	RNA polymerase II subunit A	363633	2.00242e+06	2.02119e+06	2.01601e+06	1.3628e+06	1.25207e+06	1.36387e+06	5.22969e-05	1.32625e+06	64244.1	37091.3	4.84406	2.01321e+06	9693.53	5596.56	0.481496	1.51798	0.602149	0.00665292	Up
D3ZAN2	Cdhr2	Cadherin-related family member 2	291002	1.60425e+07	1.84084e+07	1.68693e+07	2.29045e+07	2.20428e+07	2.06623e+07	0.00748326	2.18698e+07	1.13107e+06	653024	5.17183	1.71067e+07	1.20068e+06	693216	7.01878	0.782207	-0.354377	0.0798065	Down
B8PS70	Clec2g	C-type lectin-related protein 11 (Fragment)	362447	951685	859423	889831	1.18303e+06	1.25846e+06	1.32504e+06	0.00195064	1.25551e+06	71050.6	41021.1	5.65911	900313	47015.9	27144.6	5.22217	0.717091	-0.479772	0.038601	Down
A0A8I5Y6J3	Zbtb18	Zinc finger and BTB domain-containing protein 18	64619	1.15365e+06	1.12349e+06	1.16176e+06	947242	895869	956676	0.000658284	933262	32725.6	18894.1	3.50658	1.1463e+06	20165.7	11642.6	1.75919	1.22827	0.296631	0.0230338	Up
D3ZTT2	Lypd6	Ly6/PLAUR domain-containing protein 6	679564	716224	672616	735539	577839	565659	625924	0.0106468	589807	31865.1	18397.3	5.40262	708126	32233.6	18610.1	4.55196	1.20061	0.263764	0.0948414	Up
F1M7S3	Pdyn	Proenkephalin-B	29190	1.79615e+06	1.65597e+06	1.70144e+06	1.2492e+06	1.21102e+06	1.18143e+06	0.000384727	1.21388e+06	33974.3	19615.1	2.79881	1.71785e+06	71513	41288.1	4.16293	1.41517	0.500976	0.0172377	Up
P20762		Ig gamma-2C chain C region		727791	824770	739205	443068	436278	412694	0.000477706	430680	15941.9	9204.04	3.70156	763922	53004.1	30601.9	6.93842	1.77376	0.82681	0.019119	Up
F1LXD8	Emilin2	Elastin microfibril interfacer 2	316736	1.76843e+06	1.74748e+06	1.84136e+06	2.23905e+06	2.23403e+06	2.24607e+06	9.2897e-05	2.23971e+06	6048.02	3491.82	0.270035	1.78576e+06	49278.4	28450.9	2.75953	0.797314	-0.32678	0.00870787	Down
D3ZA62	Rhbdl2	Rhomboid-like 2	298512	2.899e+06	3.16236e+06	3.15252e+06	2.45356e+06	2.60519e+06	2.5834e+06	0.00597409	2.54738e+06	81982.3	47332.5	3.2183	3.07129e+06	149293	86194.3	4.86091	1.20567	0.269831	0.0712889	Up
A0A8I6G652	Uba7	Ubiquitin-like modifier-activating enzyme 7	301000	301164	276389	278851	331583	354634	344349	0.00491488	343522	11547.8	6667.1	3.36157	285468	13648.9	7880.18	4.78122	0.831005	-0.267072	0.0644877	Down
Q5U2V5	Crls1	Cardiolipin synthase (CMP-forming)	366196	690327	700347	693870	1.16389e+06	1.08211e+06	1.14243e+06	6.08175e-05	1.12948e+06	42400.3	24479.9	3.75397	694848	5081.36	2933.72	0.731291	0.615193	-0.700889	0.00734346	Down
A0A8I5ZZ86	Col4a5	Collagen, type IV, alpha 5	363457	4.71492e+06	5.00363e+06	5.0182e+06	6.66272e+06	6.43471e+06	6.32756e+06	0.000363716	6.475e+06	171176	98828.6	2.64365	4.91225e+06	171051	98756.3	3.48213	0.75865	-0.398494	0.0169393	Down
D3Z9E1	Emilin1	Elastin microfibril interfacer 1	298845	1.26027e+06	1.2117e+06	1.27844e+06	1.04264e+06	985633	974921	0.00100422	1.00107e+06	36403.3	21017.5	3.63646	1.25014e+06	34506.8	19922.5	2.76023	1.24881	0.320553	0.0282768	Up
A0A0G2K9Y2	Dmgdh	Dimethylglycine dehydrogenase, mitochondrial	245961	156881	145472	159913	226619	206123	219122	0.0010468	217288	10370.7	5987.51	4.77277	154089	7614.71	4396.36	4.94176	0.709146	-0.495846	0.0288394	Down
Q9JJT1	Ifit1	Glucocorticoid-attenuated response gene 16 product	56824	302443	370782	305824	136612	158853	147843	0.00151909	147769	11121	6420.69	7.52589	326349	38516.6	22237.6	11.8023	2.2085	1.14307	0.0346858	Up
A0A8I6AP98	Mettl27	Methyltransferase-like 27	688407	327979	311967	331136	577331	559908	603369	5.15056e-05	580203	21872.4	12628	3.76978	323694	10277.7	5933.84	3.17513	0.557898	-0.841927	0.00665292	Down
Q8R2H1	Nfkbil1	NF-kappa-B inhibitor-like protein 1	361794	4.99368e+07	4.5006e+07	4.67629e+07	5.7295e+07	5.53499e+07	5.9922e+07	0.00628954	5.75223e+07	2.29448e+06	1.32472e+06	3.98886	4.72352e+07	2.49914e+06	1.44288e+06	5.29083	0.821164	-0.284257	0.0733334	Down
P35572	Igfbp6	Insulin-like growth factor-binding protein 6	25641	623384	626722	617437	845995	861984	861181	2.36637e-06	856387	9008.01	5200.77	1.05186	622514	4703.32	2715.46	0.755536	0.726908	-0.460155	0.00157901	Down
A0A8I5ZKE7	Celf4	CUGBP, Elav-like family member 4	307540	5.67678e+06	5.50068e+06	5.90363e+06	4.64943e+06	4.48558e+06	4.49799e+06	0.000850545	4.54433e+06	91226.2	52669.5	2.00747	5.69369e+06	202008	116629	3.54792	1.25292	0.325297	0.0256041	Up
Q3KRE3	Gng10	Guanine nucleotide-binding protein subunit gamma	114119	4.97793e+06	5.34845e+06	4.97647e+06	4.21069e+06	3.79218e+06	3.68974e+06	0.00396724	3.89753e+06	275992	159344	7.0812	5.10095e+06	214342	123750	4.202	1.30876	0.388204	0.0579151	Up
A0A0G2K9L9	Mdn1	Midasin AAA ATPase 1	362498	434013	514769	458826	644437	582203	640227	0.0080078	622289	34779.3	20079.8	5.58892	469203	41365.9	23882.6	8.8162	0.753994	-0.407374	0.082918	Down
A0A0H2UHJ3	RGD1564744	Similar to 60S acidic ribosomal protein P1	314652	373429	383831	336643	477579	463413	450054	0.0037667	463682	13764.3	7946.84	2.96849	364634	24792.9	14314.2	6.79939	0.786389	-0.346685	0.0557879	Down
F1LX58	Fcrl5	Fc receptor-like 5	680697	1.06693e+06	1.05648e+06	1.0225e+06	455622	503402	411817	3.72264e-05	456947	45806.7	26446.5	10.0245	1.04863e+06	23232.2	13413.1	2.21548	2.29487	1.19841	0.00552501	Up
Q9JHM2	RT1-A3	MHC class I protein	309627	1.34058e+06	1.43061e+06	1.32564e+06	5.67707e+06	5.40863e+06	5.11531e+06	1.67958e-05	5.40034e+06	280969	162217	5.2028	1.36561e+06	56782.6	32783.4	4.15804	0.252875	-1.9835	0.00340087	Down
A0A8I5ZQE9	Irf9	Interferon regulatory factor 9	305896	39142.5	39438.1	34913.2	43780.8	46968.6	46287.1	0.0110332	45678.8	1678.69	969.189	3.67498	37831.3	2531.46	1461.54	6.69145	0.828202	-0.271946	0.0963969	Down
A0A8I6AK96	Polr1d	RCG42593, isoform CRA_b	360762	4.31431e+06	4.47703e+06	4.20221e+06	5.49858e+06	5.48616e+06	5.94307e+06	0.00152474	5.6426e+06	260286	150276	4.61287	4.33118e+06	138186	79781.7	3.19049	0.767586	-0.381599	0.0347038	Down
Q91ZW6	Tmlhe	Trimethyllysine dioxygenase, mitochondrial	170898	1.86024e+06	1.8746e+06	1.80634e+06	1.49598e+06	1.42071e+06	1.47067e+06	0.0002231	1.46246e+06	38303.4	22114.5	2.61911	1.84706e+06	35984.5	20775.7	1.9482	1.26299	0.336838	0.0130146	Up
D4A7N7	Ttc39d	Tetratricopeptide repeat domain 39D	366531	2.32899e+06	2.2972e+06	2.0558e+06	2.7575e+06	2.82963e+06	2.57324e+06	0.0128648	2.72012e+06	132216	76335.2	4.86068	2.22733e+06	149401	86256.6	6.70761	0.818835	-0.288356	0.103074	Down
A0A8I5ZN60		Uncharacterized protein		2.45594e+06	2.40763e+06	2.40225e+06	3.34182e+06	3.213e+06	3.41944e+06	0.000134136	3.32475e+06	104270	60200.2	3.13616	2.42194e+06	29569.1	17071.7	1.22089	0.728456	-0.457086	0.010501	Down
F7EM42	Sash3	SAM and SH3 domain-containing 3	317578	2.73874e+06	2.63826e+06	2.75795e+06	1.7742e+06	1.91535e+06	1.88323e+06	0.000112292	1.85759e+06	73981.9	42713.5	3.98268	2.71165e+06	64278.2	37111.1	2.37044	1.45977	0.545738	0.00928826	Up
A0A0G2JWV6	Fam219b	Family with sequence similarity 219, member B	363070	283626	259562	267967	214142	227086	219299	0.0032782	220176	6516.32	3762.2	2.9596	270385	12213	7051.16	4.51688	1.22804	0.29636	0.0522458	Up
A0A0G2JY53	Myh15	Myosin, heavy chain 15	303965	8.10082e+07	8.98393e+07	7.60586e+07	1.06098e+08	1.14632e+08	9.75027e+07	0.0203499	1.06077e+08	8.56442e+06	4.94467e+06	8.07376	8.2302e+07	6.98087e+06	4.03041e+06	8.48202	0.775869	-0.366116	0.127169	Down
A0A8I6AB43	Btaf1	B-TFIID TATA-box-binding protein-associated factor 1	368042	4.66853e+06	5.43288e+06	4.8241e+06	6.44086e+06	5.99033e+06	5.56432e+06	0.0409988	5.99851e+06	438324	253066	7.30722	4.97517e+06	403951	233221	8.11933	0.829402	-0.269857	0.187328	Down
E9PTB6	Polr3a	DNA-directed RNA polymerase subunit	361102	3.90181e+06	4.58678e+06	4.39098e+06	5.7216e+06	5.28136e+06	5.1129e+06	0.0167547	5.37196e+06	314299	181461	5.85074	4.29319e+06	352799	203688	8.21764	0.799186	-0.323398	0.117021	Down
D3ZEI2	Cfap100	Cilia and flagella-associated protein 100	297444	4.79072e+06	4.4101e+06	4.34928e+06	5.63776e+06	5.90223e+06	5.66516e+06	0.00165959	5.73505e+06	145427	83962.3	2.53576	4.5167e+06	239248	138130	5.29698	0.78756	-0.344538	0.0363781	Down
A0A8I5ZZL6		Uncharacterized protein		1.26888e+06	1.30834e+06	1.25846e+06	1.67637e+06	1.6534e+06	1.77073e+06	0.000414604	1.70017e+06	62182.8	35901.2	3.65745	1.27856e+06	26307.4	15188.6	2.05758	0.752022	-0.411153	0.017793	Down
A0A8I5XZX9	LOC102555814	Uncharacterized LOC102555814	102555814	5.68021e+06	6.60672e+06	5.5338e+06	8.24955e+06	7.82229e+06	7.2223e+06	0.0153056	7.76472e+06	516039	297935	6.64595	5.94024e+06	581813	335910	9.79443	0.76503	-0.386411	0.112741	Down
P48450	Lss	Lanosterol synthase	81681	1.16969e+06	1.24302e+06	1.18413e+06	1.69153e+06	1.55647e+06	1.65881e+06	0.00071388	1.6356e+06	70462.3	40681.5	4.30803	1.19895e+06	38848.5	22429.2	3.24022	0.733029	-0.448058	0.0237649	Down
