# Supplementary material for: Combined metabolomics and proteomics analysis of vascular cognitive impairment in hypertensive rats induced by endothelial injury
Source: PLoS One. 2025 Oct 9;20(10):e0332827. doi: 10.1371/journal.pone.0332827 (PMC12510566; doi:10.1371/journal.pone.0332827)
Supplement: S4 — (XLSX) [file pone.0332827.s004.xlsx]

## Sheet: SHR.vs.MX
Accession	Gene Symbol	Protein Name	ENTREZID	SHR1	SHR2	SHR3	MX1	MX2	MX3	ttestPvalue	ControlMean	ControlSD	ControlSE	ControlCV	TestMean	TestSD	TestSE	TestCV	FC	Log2FC	fdr	threshold
O08815	Slk	STE20-like serine/threonine-protein kinase	54308	415153	402985	393184	314171	371511	313637	0.0250383	333106	33260.6	19203	9.98497	403774	11005.9	6354.23	2.72575	1.21215	0.277564	0.392879	Up
P15429	Eno3	Beta-enolase	25438	3.22504e+07	3.36658e+07	3.4601e+07	2.74944e+07	2.80078e+07	2.73865e+07	0.0011609	2.76296e+07	331970	191663	1.2015	3.35057e+07	1.18341e+06	683240	3.53196	1.21267	0.278192	0.175962	Up
A0A8I5ZY68	Aqp4	Aquaporin-4	25293	362478	332674	326360	453306	411436	418377	0.00696242	427706	22439.7	12955.6	5.24653	340504	19290.1	11137.2	5.66517	0.796116	-0.328949	0.266726	Down
Q5FVG5	Tpm2	Similar to tropomyosin 1, embryonic fibroblast-rat, isoform CRA_c	500450	7.41026e+07	7.26701e+07	7.36686e+07	6.18487e+07	6.0752e+07	6.07068e+07	2.56864e-05	6.11025e+07	646588	373308	1.0582	7.34804e+07	734543	424089	0.999645	1.20258	0.266129	0.0261414	Up
A0A0G2K568	Crym	Ketimine reductase mu-crystallin	117024	671382	667319	533457	1.52538e+06	1.21091e+06	1.36602e+06	0.00184687	1.36743e+06	157240	90782.6	11.4989	624053	78484.7	45313.2	12.5766	0.456368	-1.13173	0.193487	Down
P02454	Col1a1	Collagen alpha-1(I) chain	29393	6.19844e+07	6.68641e+07	6.26164e+07	4.87102e+07	4.99732e+07	5.10029e+07	0.00112877	4.98955e+07	1.14834e+06	662995	2.30149	6.38216e+07	2.65376e+06	1.53215e+06	4.15808	1.27911	0.355137	0.174813	Up
Q811Q2	Clic6	Chloride intracellular channel protein 6	304081	1.80914e+06	2.11561e+06	1.77859e+06	1.48633e+06	1.50646e+06	1.52439e+06	0.0216696	1.50573e+06	19039	10992.2	1.26444	1.90112e+06	186383	107608	9.80388	1.26259	0.336386	0.375607	Up
A0A1B0GWQ5	Elavl2	ELAV-like protein	286973	1.05597e+07	9.58937e+06	1.15994e+07	8.5833e+06	8.89434e+06	8.79059e+06	0.035897	8.75607e+06	158362	91430.4	1.8086	1.05828e+07	1.00521e+06	580357	9.49848	1.20863	0.273368	0.4481	Up
A0A8I5ZPZ1	Hcn4	Potassium/sodium hyperpolarization-activated cyclic nucleotide-gated channel 4	59266	976722	1.11539e+06	867235	1.50975e+06	1.26599e+06	1.37698e+06	0.0167571	1.38424e+06	122041	70460.7	8.81647	986448	124360	71799.6	12.6069	0.712626	-0.488784	0.351139	Down
A7VLG3	OSCP1	Organic solute carrier protein 1		1.16993e+07	1.15435e+07	1.06554e+07	1.63763e+07	1.48153e+07	1.53801e+07	0.0016576	1.55239e+07	790372	456322	5.09134	1.12994e+07	563155	325138	4.98394	0.727873	-0.458241	0.193487	Down
Q6IFU9	Krt16	Keratin 16	303530	3.12716e+06	2.9295e+06	3.19931e+06	2.04095e+06	2.12798e+06	2.04116e+06	0.000290575	2.07003e+06	50186.9	28975.4	2.42445	3.08532e+06	139686	80647.5	4.52742	1.49047	0.575768	0.100802	Up
D3ZIX4	H1f10	H1.10 linker histone	500252	5.67111e+06	5.50823e+06	5.83132e+06	7.23378e+06	7.7094e+06	6.18065e+06	0.0410343	7.04128e+06	782343	451686	11.1108	5.67022e+06	161548	93269.6	2.84905	0.805283	-0.312432	0.46194	Down
G3V824	Igf2r	Insulin-like growth factor 2 receptor	25151	1.08175e+07	1.03433e+07	1.01435e+07	1.42859e+07	1.309e+07	1.35809e+07	0.00130286	1.36523e+07	601116	347054	4.40305	1.04348e+07	346200	199879	3.31776	0.764325	-0.387742	0.182532	Down
P08523	Omp	Olfactory marker protein	24612	6.38632e+06	6.10102e+06	6.80575e+06	1.49637e+06	1.72511e+06	1.66275e+06	2.41043e-05	1.62807e+06	118247	68269.9	7.263	6.43103e+06	354487	204663	5.51213	3.95008	1.98188	0.0261414	Up
A0A8I5ZM96	Cbx1	Chromobox 1	360609	5.78164e+06	5.9348e+06	7.20428e+06	4.08743e+06	4.94648e+06	4.028e+06	0.0223931	4.35397e+06	513985	296749	11.805	6.30691e+06	780913	450861	12.3819	1.44854	0.534601	0.379461	Up
F1LN07	Scgn	Secretagogin	306942	442883	406870	443627	316658	332922	333585	0.00148972	327722	9587.31	5535.24	2.92544	431126	21010.4	12130.4	4.87337	1.31553	0.39564	0.193487	Up
Q63279	Krt19	Keratin, type I cytoskeletal 19	360626	2.38193e+06	2.53239e+06	2.35251e+06	1.75051e+06	1.91105e+06	1.89117e+06	0.00161069	1.85091e+06	87516.3	50527.5	4.72829	2.42228e+06	96491.2	55709.2	3.98349	1.3087	0.388132	0.193487	Up
A0A0G2JYN0	Dcaf8	DDB1- and CUL4-associated factor 8	364050	3.73522e+06	3.71622e+06	3.77792e+06	3.17176e+06	3.02975e+06	2.86967e+06	0.00128071	3.02373e+06	151132	87256.4	4.99822	3.74312e+06	31598.8	18243.6	0.844184	1.23791	0.307911	0.182532	Up
A0A0H2UHP0	Ctcf	CCCTC-binding factor, isoform CRA_a	83726	1.02596e+06	1.06934e+06	1.03856e+06	869361	875628	848378	0.000297142	864456	14271.9	8239.91	1.65098	1.04462e+06	22316.2	12884.2	2.1363	1.20841	0.273113	0.100802	Up
A0A8I5ZLG1	Mtmr3	Myotubularin-related protein 3	305482	83417.4	88223.4	89684.2	102381	107774	115741	0.00756952	108632	6721.02	3880.38	6.18696	87108.4	3278.85	1893.04	3.7641	0.801867	-0.318565	0.277111	Down
M0RAC2	Fam102a	Family with sequence similarity 102, member A	687750	295673	278300	284870	366028	331532	353048	0.00475461	350203	17422.9	10059.1	4.97509	286281	8771.93	5064.48	3.0641	0.817473	-0.290757	0.2528	Down
P20762		Ig gamma-2C chain C region		577526	526002	544186	727791	824770	739205	0.00325924	763922	53004.1	30601.9	6.93842	549238	26130.7	15086.6	4.75763	0.718971	-0.475994	0.232793	Down
Q3V5X8	Endog	Endonuclease	362100	1.51621e+06	1.57915e+06	1.51372e+06	2.21063e+06	2.16173e+06	2.00207e+06	0.000901194	2.12481e+06	109074	62973.7	5.13333	1.53636e+06	37078.3	21407.1	2.41338	0.723057	-0.467818	0.156588	Down
A0A8I5ZZ86	Col4a5	Collagen, type IV, alpha 5	363457	7.5627e+06	7.49074e+06	7.66231e+06	4.71492e+06	5.00363e+06	5.0182e+06	1.77217e-05	4.91225e+06	171051	98756.3	3.48213	7.57191e+06	86156.1	49742.3	1.13784	1.54143	0.624273	0.0261414	Up
A0A8I6G9I2	Prpf38b	Pre-mRNA-splicing factor 38B	499691	362220	371791	290017	892491	811738	811016	0.000184868	838415	46832.5	27038.8	5.58584	341343	44706.3	25811.2	13.0972	0.407129	-1.29644	0.0950559	Down
D3ZI64	Ankrd34c	Ankyrin repeat domain 34C	300889	42616.6	38328.1	42526.6	54837.1	46049	54971.1	0.0299945	51952.4	5112.95	2951.97	9.84161	41157.1	2450.4	1414.74	5.95376	0.792207	-0.33605	0.414281	Down
A0A8I6AK96	Polr1d	RCG42593, isoform CRA_b	360762	5.30701e+06	5.3515e+06	5.49627e+06	4.31431e+06	4.47703e+06	4.20221e+06	0.000426298	4.33118e+06	138186	79781.7	3.19049	5.38493e+06	98959.9	57134.6	1.83772	1.24329	0.314166	0.11248	Up
A0A8I5Y744	Rassf2	Ras association domain-containing protein 2	311437	82925.9	78902.4	77891.1	102845	98571.3	95329.3	0.00204234	98915.2	3769.59	2176.37	3.81093	79906.4	2663.35	1537.69	3.33309	0.807828	-0.30788	0.193995	Down
