# Supplementary material for: Combined metabolomics and proteomics analysis of vascular cognitive impairment in hypertensive rats induced by endothelial injury
Source: PLoS One. 2025 Oct 9;20(10):e0332827. doi: 10.1371/journal.pone.0332827 (PMC12510566; doi:10.1371/journal.pone.0332827)
Supplement: S5 — (XLSX) [file pone.0332827.s005.xlsx]

## Sheet: (C) The number of platform cros
group	The number of platform crossings	The total distance traveled by the target quadrant	The time spent searching for the target quadrant
1	10	382.22	14.8
1	10	334.69	18.85
1	13	311.8	17.3
1	5	191.02	18.8
1	8	379.54	13.7
1	9	363.26	13.65
1	8	372.51	14.65
1	11	343.78	21.45
1	12	294.41	14.1
1	5	337.9	22.15
2	10	344.25	19.65
2	2	147.4	6.55
2	5	390.92	16
2	6	287.83	14.65
2	9	321.68	14.25
2	13	508.69	15.45
2	9	300.67	15.6
2	15	395.54	21.3
2	3	228.4	11.85
2	5	189.89	6.7
3	4	286.72	13.05
3	4	466.25	16.95
3	4	249.61	11.5
3	8	438.34	17.7
3	4	506.86	14.55
3	4	236.1	10.55
3	4	333.84	18.3
3	7	375.27	17.3
3	5	377.8	14.7
3	4	377.17	16.05

## Sheet: Average swimming speed
group	D1	D2	D3	D4	D5
1	15.7375	15.025	14.775	15.93	14.55
1	18.7625	17.395	17.855	20.7875	13.76
1	13.6	9.985	10.6825	11.8625	8.92
1	11.45	11.5825	13.3675	15.2625	14.07
1	15.35	14.5325	14.15	16.355	15.06
1	9.5975	10.6225	11.105	13.1	14.23
1	12.3725	9.88	11.01	11.2125	15
1	11.5875	9.4175	13.135	13.025	12.74
1	13.25	14.895	10.6525	15.9175	12.26
1	16.625	12.3675	15.39	13.6575	10.96
2	21.24	15.6625	26.1075	25.49	20.9
2	19.18	19.0175	19.415	28.75	25.64
2	20.2675	16.0175	21.3475	23.885	17.82
2	21.1825	22.7075	20.415	25.975	23.02
2	19.035	21.6	17.5375	21.2775	18.2
2	17.17	14.615	19.6275	22.9375	25.22
2	23.6275	26.755	28.0175	30.465	24.55
2	25.555	23.275	24.51	20.2275	18.9
2	18.34	17.0575	23.5525	21.86	19.53
2	23.11	19.1	22.6625	19.6825	22.43
3	25.5375	22.6875	22.3225	25.955	23.84
3	19.39	16.5975	23.5425	19.7225	19.84
3	16.5175	14.2375	17.3275	18.65	16.02
3	17.5925	20.4875	18.86	22.6125	21.35
3	17.4675	17.2975	19.8775	22.61	18.79
3	14.4075	18.63	23.9175	17.8675	21.6
3	22.82	22.32	24.74	20.0075	26.59
3	20.31	23.5	24.2375	24.4625	23.72
3	15.875	20.3175	23.8025	26.785	23.49
3	20.6775	17.79	22.4375	28.8325	22.24

## Sheet: Escape latency
group	D1	D2	D3	D4	D5
1	47.2625	6.775	15.8375	22.6375	6.84
1	16.3875	16.9125	9.925	4.325	20.96
1	60	42.65	17.8875	27.7375	17.81
1	42.0375	19.4625	19.2	33.35	20.9
1	43.95	54.2375	26.8875	43.75	8.28
1	56	40.4125	22.1375	29.3125	9.58
1	50.625	47.6375	19.925	17.2875	32.93
1	49.1125	52.5875	44.9	22.45	17.49
1	48.0375	24.575	31.975	9.3625	20.05
1	41.4875	30.525	21.2875	12.375	8.99
2	24.1625	12.9875	4.8	3.25	3.19
2	30.0125	7.7375	9.4625	6.3	3.19
2	30.9	22.3	9.8125	4.8625	6.53
2	21.8625	6	7.475	3.85	4.28
2	32.9	10.0125	13.6875	4.0375	4.35
2	38.525	12.9125	5.9875	5.925	5.73
2	40.125	11.2625	24.075	10.85	4.61
2	42.7125	15.975	7.3875	23.9375	9.66
2	14.6625	19.575	7.475	4.15	6.9
2	43.9125	41.6875	20.2875	8.6625	21.38
3	25.1125	10.3	17.5625	10.325	7.86
3	12.9875	24.425	11.0875	7.2875	6.8
3	41.1875	19.4375	11.5125	8.0875	10.4
3	28.025	15.6625	5.125	5.0375	14.09
3	22.1	6.3625	5.0125	5.15	4.18
3	28.175	16.2	8.9125	28.5	18.83
3	19.8625	35.9875	11.65	8.6875	2.93
3	25.8125	11.05	26.9625	7.55	6.86
3	22.7125	20.1	8.5375	6.7	5.25
3	21.15	19.3625	9.125	3.65	4.08
